# Supplementary material for: Association of Circulating Apolipoprotein AI Levels in Patients With Alzheimer's Disease: A Systematic Review and Meta-Analysis
Source: Front Aging Neurosci. 2022 May 18;14:899175. doi: 10.3389/fnagi.2022.899175 (PMC9157647; doi:10.3389/fnagi.2022.899175)
Supplement: Supplementary file 1 [file Data_Sheet_1.xlsx]

## Sheet: Revise Table 1
Study	Year	Population	AD diagnostic criteria	Study design	MMSE score in AD	Assay method	Diagnosis (n)		Mean age (y)	Male/Female	ApoA-I levels (mg/dl)	P value	Sample source
Kuriyama M et al.	1992	Japan (A)	DSM-III-R	Control		ELISA	HCs	21	63.3±8.6	NR	106±30	NS	Serum	HCs:healthy controls
				Case-	NR		AD	22	72.9±4.6	NR	118±26
Kuriyama M et al.	1994	Japan (A)	NINCDS-ADRDA	Control		Immunoturbidity method	HCs	45	69.6±8.9	18/27	138.7±41.6	<0.001	Serum
				Case-	NR		AD	44	75.4±6.0	7/37	114.8±23.1
Merched A et al.	2000	France(C)	NINCDS-ADRDA	Control		Immunonephelometry	HCs	59	75.37±5.27	28/31	1.65±0.26	<10^-7	Serum
			DSM-III-R	Case-	NR		AD	98	77.56±8.85	28/70	1.34±0.31
							HCs ApoE3/3	38			1.61±0.25	NR
							AD ApoE3/3	40			1.28±0.29
							HCs ApoE4/3	12			1.65±0.26	NR
							AD ApoE4/3	39			1.38±0.34
Yamamoto H et al.	2005	Japan (A)	NINCDS-ADRDA	Control		Turbidimetric immunoassays	HCs	32	77±5	17/15	137±26	NS	Serum
				Case-	11±7		AD	61	80±6	24/37	130±23
Liu HC et al.	2006	China (A)	NR	Control		MALDI-TOF MS	HCs	74	71.5±4.5	26/48	144.53±19.91	<0.0002	Serum	Matrix-Assisted Laser Desorption/Ionization Time-of-Flight Mass Spectrometry
				Case-	NR		AD	59	72.3±7.2	20/39	112.29±21.33
Xiao Z et al.	2012	China (A)	NINCDS-ADRDA	Control		Immunoturbidimetric	HCs	104	76.5±6.14	56/48	1.21±0.22	NS	Serum
				Case-	NR		AD	104	77.8±6.74	57/47	1.17±0.28
Lin Q et al.	2015	China (A)	NINCDS-ADRDA	Control		ELISA	HCs CDR 0	160	NR	NR	0.140±0.040	<0.05	Serum	Clinical Dementia Rating,CDR
				Case-	19.8±4.9		AD CDR 0.5	84	NR	NR	0.078±0.016
							HCs CDR 0	160	NR	NR	0.140±0.040	<0.05
							AD CDR 1	36	NR	NR	0.055±0.015
							HCs CDR 0	160	NR	NR	0.140±0.040	<0.05
							AD CDR 2	27	NR	NR	0.035±0.015
Choi HJ et al.	2016	Korea(A)	NR	Control	27.2±2.4	Immunoturbidimetry	HCs	35	71.4±5.3	12/23	136.2±27.5	<0.001	Serum
				Case-	23.5±2.7		AD (low Aβ)	13	69.5±5.9	2/11	109.4±15.7
				Control	27.2±2.4		HCs	35	71.4±5.3	12/23	136.2±27.5	<0.001
				Case-	23.1±3.7		AD (high Aβ)	15	71.9±8.4	2/13	130.7±15.2
Ya L et al.	2017	China (A)	NINCDS-ADRDA	Control		ELISA	HCs	100	64.85±5.88	50/50	1.52±0.13	<0.05	Serum
			DSM-IV-R	Case-	17.38±5.53		AD	105	69.94±4.45	60/45	1.04±0.15
Kawano M et al.	1995	Japan (A)	NR	Control		NR	HCs ApoE3/3	67	76.0±5.5	26/41	148.3±28.2	<0.0001	Plasma
				Case-	NR		AD ApoE3/3	16	77.5±4.3	5/11	117.4±15.3
							HCs ApoE4/3	12	71.8±14.8	5/7	143.4±28.3	<0.02
							AD ApoE4/3	29	74.7±5.6	11/18	119.8±22.6
Bergt C et al.	2006	USA (C)	NINCDS-ADRDA	Control		ELISA	HCs	20	75±7	10/10	268±70	NS	Plasma
				Case-	NR		AD	20	78±10	10/10	263±70
Khalil A et al.	2012	Canada (C)	NINCDS-ADRDA	Control		NR	HCs	20	74.71 ± 1.40	7/13	1.69 ± 0.07	<0.001	Plasma
			DSM-IV	Case-	Mild: 26.20 ± 1.97 (n = 14) Moderate: 19.14 ± 3.25 (n = 14) Severe: 11.27 ± 2.45 (n = 11)		AD	39	83.77 ± 1.19	5/34	1.35 ± 0.08
Yang SY et al.	2015	China (A)	NINDS-AIREN	Control		NR	HCs	25	72.00±6.69	7/18	1.58±0.45	NR	Plasma
				Case-	21.33±2.24		AD	25	71.92±7.28	10/15	1.38±0.20
Slot RE et al.	2017	Netherland (C)	NIA-AA	Control		ELISA	HCs	312	62.4±8.8	190/122	1.4±0.3	NS	Plasma
				Case-	26.5±2.5		AD	117	68.7±7.9	59/58	1.4±0.3
Song H et al.	1997	Japan (A)	NINCDS-ADRDA	Control		ELISA	HCs	23	61.7±10.3	10/13	0.0037±0.0018	NS	CSF	Cerebrospinal fluid,CSF
			DSM-III-R	Case-	NR		EOAD	11	58.5±4.0	5/6	0.0028±0.0030
							HCs	23	61.7±10.3	10/13	0.0037±0.0018	NS
							LOAD	15	75.8±4.4	4/11	0.0035±0.0021
Kindy MS et al.	1999	USA (C)	NR	Control		NR	HCs	10	NR	NR	1.4 ± 0.7	NR	CSF
				Case-	NR		AD	15	NR	NR	1.6 ± 0.8
Demeester N et al.	2000	Belgium(C)	NINCDS-ADRDA	Control		ELISA	HCs	55	NR	NR	0.96±0.47	NR	CSF
			DSM-IV	Case-	NR		AD	17	NR	NR	1.53±0.60
Yassine HN et al.	2016	USA (C)	NR	Control		ELISA	HCs	47	78±7	20/27	1.76±1.3	NS	CSF
				Case-	15±8		AD	26	77±10	9/17	1.74±1.1
Slot RE et al.	2017	Netherland (C)	NIA-AA	Control		ELISA	HCs	312	62.4±8.8	190/122	0.0034±0.0017	NS	CSF
				Case-	26.5±2.5		AD	117	68.7±7.9	59/58	0.0038±0.0021
	18						HCs	1271
							AD	1077

## Sheet: Subgroup
Table 2	Apolipoprotein A-I Serum
	Subgroups	n of studies	SMD(95％Cl)	I²	P-value
	All studies	9	-1.16（-1.72, -0.59）	95.9%	0.000
	Populations
	Asian	8	-1.18（-1.90, -0.47）	96.8%	0.000
	Caucasian	1	-1.07（-1.33, -0.81）	0.0%	0.659
	Methods
	ELISA	3	-2.00（-3.04, -0.96）	96.5%	0.000
	Immunonephelometry	5	-0.57（-0.91, -0.24）	77.3%	0.000
	MALDI-TOF MS	1	-1.57（-1.96, -1.18）	-	-
Table 3	Apolipoprotein A-I Plasma
	Subgroups	n of studies	SMD(95％Cl)	I²	P-value
	All studies	5	-1.13（-2.05, -0.21）	94.4%	0.000
	Populations
	Asian	2	-0.89（-1.26, -0.52）	7.5%	0.339
	Caucasian	3	-1.44（-3.42, 0.55）	97.4%	0.000
	Methods
	NR	3	-1.73（-3.10, -0.37）	93.6%	0.000
	ELISA	2	-0.01（-0.21, 0.19）	0.0%	0.831
Table 4	Apolipoprotein A-I Blood
	Subgroups	n of studies	SMD(95％Cl)	I²	P-value
	All studies	14	-1.15（-1.63, -0.66）	96.0%	0.000
	Populations
	Asian	10	-1.13（-1.72, -0.53）	96.0%	0.000
	Caucasian	4	-1.19（-2.02, -0.35）	95.2%	0.000
	Methods
	ELISA	5	-1.43（-2.55, -0.32）	98.3%	0.000
	Immunonephelometry	5	-0.57（-0.91, -0.24）	77.3%	0.000
	MALDI-TOF MS	1	-1.57（-1.96, -1.18）	-	-
	NR	3	-1.74（-3.07, -0.40）	93.6%	0.000

## Sheet: Revise Table 5
Study	Year	In vivo model	In vitro model	Mechanism	Intervention effect
Koldamova RP et al	2001		ApoA-I and Aβ Complex	ApoA-I can decrease Aβ aggregation	ApoA-I attenuated Aβ-induced cellular toxicity
Paula-Lima AC et al	2009		Primary Sprague-Dawley rat neuronal cells	Human apolipoprotein A-I binds amyloid-beta and prevents Abeta-induced neurotoxicity	Binding of apoA-I to Aβ affects the morphology of amyloid aggregates and protects neurons from Aβ-induced oxidative stress and neurotoxicity
Lewis TL et al	2010	APP/PS1/AI triple transgenic mice		Partly by attenuating neuroinflammation and cerebral amyloid angiopathy	Overexpression of human apoA-I in the circulation prevents learning and memory deficits in APP/PS1 mice
Merino-Zamorano C et al	2016		BBB model constructed from primary cerebral endothelial cells	The presence and localization of ApoA1, influenced Aβ clearance in an in vitro BBB model	Peripheral ApoA1 reduce the vascular Aβ_x0002_load and the inflammation associated with its deposition
Fernández-de Retana S et al	2017	APP23-transgenic mouse model		Reduction of Aβ cerebral deposition induced by the peripheral chronic treatment	Reduced cerebral Aβ levels in mice that received ApoA-I, which were accompanied by a lower expression of astrocyte and microglia neuroinflammatory markers
Button EB et al	2019	APP/PS1 mice		ApoA-I deficiency increases cortical amyloid deposition, cerebral amyloid angiopathy, cortical and hippocampal astrogliosis, and amyloid-associated astrocyte reactivity in APP/PS1 mice	ApoA-I-containing HDL can reduce amyloid pathology and astrocyte reactivity to parenchymal and vascular amyloid in APP/PS1 mice
Dal Magro R et al	2019		Using immortalized human brain endothelial cells (hCMEC/D3 cells)	The Extent of Human Apolipoprotein A-I Lipidation Strongly Affects the β-Amyloid Efflux Across the Blood-Brain Barrier in vitro	When apoA-I folded its structure in discoidal HDL, rather than in spherical ones, it was able to cross the BBB in vitro and strongly destabilize the conformation of Aβ fibrils by decreasing the order of the fibril structure (-24%) and the β-sheet content (-14%)

## Sheet: Supplementary Table 1 NOS
ID	Author	Year	Population	Selection				Comparability		Exposure			Overall Quality
				1	2	3	4	5A	5B	6	7	8
1	Kuriyama M	1992	Japan	*	*	*	*	*		*	*		7
2	Kuriyama M	1994	Japan	*	*	*	*	*	*	*	*		8
3	Merched A	2000	France	*	*	*	*	*	*	*	*		8
4	Yamamoto H	2005	Japan	*	*	*	*	*	*	*	*		8
5	Liu HC	2006	China	*		*	*	*	*	*	*		7
6	Xiao Z	2012	China	*	*	*	*	*	*	*	*		8
7	Lin Q	2015	China	*	*	*	*			*	*		6
8	Choi HJ	2016	Korea	*		*	*	*	*	*	*		7
9	Ya L	2017	China	*	*	*	*	*	*	*	*		8
10	Kawano M	1995	Japan	*		*	*	*	*	*	*		7
11	Bergt C	2006	USA	*	*	*	*	*	*	*	*		8
12	Khalil A	2012	Canada	*	*	*	*	*	*	*	*		8
13	Yang SY	2015	China	*	*	*	*	*	*	*	*		8
14	Slot RE	2017	Netherland	*	*	*	*	*	*	*	*		8
15	Song H	1997	Japan	*	*	*		*	*	*	*		7
16	Kindy MS	1999	USA	*		*	*			*	*		5
17	Demeester N	2000	Belgium	*	*	*	*			*	*		6
18	Yassine HN	2016	USA	*		*	*	*	*	*	*		7

## Sheet: Apolipoprotein A-I Serum
		AD			HCs
Study	Year	Mean1	SD1	Total1	Mean0	SD0	Total0	Population	Sample source	Assay method
Kuriyama M et al.	1992	118	26	22	106	30	21	Asian	Serum	ELISA
Kuriyama M et al.	1994	114.8	23.1	44	138.7	41.6	45	Asian	Serum	Immunonephelometry
Merched A et al.	2000	1.34	0.31	98	1.65	0.26	59	Caucasian	Serum	Immunonephelometry
Merched A et al.(ApoE3/3)	2000	1.28	0.29	40	1.61	0.25	38	Caucasian	Serum	Immunonephelometry
Merched A et al.(ApoE4/3)	2000	1.38	0.34	39	1.65	0.26	12	Caucasian	Serum	Immunonephelometry
Yamamoto H et al.	2005	130	23	61	137	26	32	Asian	Serum	Immunonephelometry
Liu HC et al.	2006	112.29	21.33	59	144.53	19.91	74	Asian	Serum	MALDI-TOF MS
Xiao Z et al.	2012	1.17	0.28	104	1.21	0.22	104	Asian	Serum	Immunonephelometry
Lin Q et al.(CDR 0.5)	2015	0.078	0.016	84	0.14	0.04	160	Asian	Serum	ELISA
Lin Q et al.(CDR 1)	2015	0.055	0.015	36	0.14	0.04	160	Asian	Serum	ELISA
Lin Q et al.(CDR 2)	2015	0.035	0.015	27	0.14	0.04	160	Asian	Serum	ELISA
Choi HJ et al.(low Aβ)	2016	69.5	5.9	13	71.4	5.3	35	Asian	Serum	Immunonephelometry
Choi HJ et al.(high Aβ)	2016	71.9	8.4	15	71.4	5.3	35	Asian	Serum	Immunonephelometry
Ya L et al.	2017	1.04	0.15	105	1.52	0.13	100	Asian	Serum	ELISA
	9			747			680

## Sheet: Apolipoprotein A-I Plasma
		AD			HCs
Study	Year	Mean1	SD1	Total1	Mean0	SD0	Total0	Population	Sample source	Assay method
Kawano M et al.(ApoE3/3)	1995	117.4	15.3	16	148.3	28.2	67	Asian	Plasma	NR
Kawano M et al.(ApoE4/3)	1995	119.8	22.6	29	143.4	28.3	12	Asian	Plasma	NR
Bergt C et al.	2006	263	70	20	268	70	20	Caucasian	Plasma	ELISA
Khalil A et al.	2012	1.35	0.08	39	1.69	0.07	20	Caucasian	Plasma	NR
Yang SY et al.	2015	1.38	0.2	25	1.58	0.45	25	Asian	Plasma	NR
Slot RE et al.	2017	1.4	0.3	117	1.4	0.3	312	Caucasian	Plasma	ELISA
	5			246			456

## Sheet: Apolipoprotein A-I CSF
		AD			HCs
Study	Year	Mean1	SD1	Total1	Mean0	SD0	Total0	Population	Sample source	Assay method
Song H et al.(EOAD)	1997	0.0028	0.003	11	0.0037	0.0018	23	Asian	CSF	ELISA
Song H et al.(LOAD)	1997	0.0035	0.0021	15	0.0037	0.0018	23	Asian	CSF	ELISA
Kindy MS et al.	1999	1.6	0.8	15	1.4	0.7	10	Caucasian	CSF	NR
Demeester N et al.	2000	1.53	0.6	17	0.96	0.47	55	Caucasian	CSF	ELISA
Yassine HN et al.	2016	1.74	1.1	26	1.76	1.3	47	Caucasian	CSF	ELISA
Slot RE et al.	2017	0.0038	0.0021	117	0.0034	0.0017	312	Caucasian	CSF	ELISA
	5			201			447
